# Supplementary material for: Influence of Magnesium Oxide on the Structure and Catalytic Activity of the Wustite Catalyst for Ammonia Synthesis
Source: Materials (Basel). 2022 Nov 23;15(23):8309. doi: 10.3390/ma15238309 (PMC9739429; doi:10.3390/ma15238309)
Supplement: Supplementary file 1 [file materials-15-08309-s001.zip]

Archive with 1 entries (1 files):
- materials-1953417-SI.pdf
